# Supplementary material for: Identification of Adipsin as a Biomarker of Beta Cell Function in Patients with Type 2 Diabetes
Source: J Clin Med. 2024 Dec 2;13(23):7351. doi: 10.3390/jcm13237351 (PMC11642166; doi:10.3390/jcm13237351)
Supplement: Supplementary file 1 [file jcm-13-07351-s001.zip]

Archive with 1 entries (1 files):
- jcm-3310633-supplementary.pdf
